# Supplementary material for: Apalutamide Monotherapy in Metastatic Hormone-Sensitive Prostate Cancer: A Viable Alternative to First-Generation Anti-Androgen Agents to Avoid the Flare Phenomenon and an Effective Treatment for Achieving Early PSA Response
Source: Cancers (Basel). 2025 Aug 5;17(15):2573. doi: 10.3390/cancers17152573 (PMC12346201; doi:10.3390/cancers17152573)
Supplement: Supplementary file 1 [file cancers-17-02573-s001.zip]

Archive with 1 entries (1 files):
- cancers-3728570-supplementary.pdf
